# Supplementary material for: Comparative Metabolomic Profiling of Horse Gram (Macrotyloma uniflorum (Lam.) Verdc.) Genotypes for Horse Gram Yellow Mosaic Virus Resistance
Source: Metabolites. 2023 Jan 23;13(2):165. doi: 10.3390/metabo13020165 (PMC9960754; doi:10.3390/metabo13020165)
Supplement: Supplementary file 1 [file metabolites-13-00165-s001.zip]

Archive with 1 entries (1 files):
- metabolites-2143276-supplementary.pdf
